# Supplementary material for: Canadian Physicians’ Use of Intramuscular Botulinum Toxin Injections for Shoulder Spasticity: A National Cross-Sectional Survey
Source: Toxins (Basel). 2023 Jan 10;15(1):58. doi: 10.3390/toxins15010058 (PMC9866374; doi:10.3390/toxins15010058)
Supplement: Supplementary file 1 [file toxins-15-00058-s001.zip]

Archive with 1 entries (1 files):
- toxins-2085259-supplementary.pdf
